# Supplementary material for: Clostridium perfringens in central Colombia: frequency, toxin genes, and risk factors
Source: Gut Pathog. 2024 Jul 4;16:32. doi: 10.1186/s13099-024-00629-5 (PMC11225238; doi:10.1186/s13099-024-00629-5)
Supplement: Supplementary file 2 — Additional file 2. [file 13099_2024_629_MOESM2_ESM.xlsx]

## Sheet: Database
Code	Age	Over 50 years old	Under 50 years old	Gender	Education	Syntomas	Animals at home	Antibiotic use	Access to safe water	Dairy refrigeration	Hypertension	Diabetes/Autoimmune disease	Hypercholesterolemia	Gastritis	Hypothyroidism	Toxin CPA	Toxin CPE	Toxin CPB	Toxin CPB2
PH01	51	Yes	No	Female	Secondary	No	No	Yes	Yes	Yes	No	No	No	No	No	Positive	Negative	Negative	Negative
PH02	45	No	Yes	Female	Primary	No	Yes	No	Yes	Yes	No	No	No	No	No	Negative
PH03	55	Yes	No	Male	Primary	No	Yes	No	Yes	Yes	Yes	Yes	No	No	No	Positive	Negative	Negative	Positive
PH04	36	No	Yes	Female	Secondary	No	Yes	Yes	Yes	Yes	No	No	No	No	No	Negative
PH05	26	No	Yes	Female	Secondary	Yes	Yes	Yes	Yes	No	Yes	No	No	Yes	No	Negative
PH06	74	Yes	No	Male	Primary	No	No	No	No	No	Yes	Yes	No	No	No	Negative
PH07	61	Yes	No	Female	Primary	No	Yes	No	Yes	Yes	Yes	No	Yes	No	No	Positive	Negative	Negative	Positive
PH08	54	Yes	No	Male	Primary	Yes	Yes	No	Yes	Yes	No	No	Yes	No	No	Negative
PH09	65	Yes	No	Male	Primary	No	No	No	Yes	Yes	No	No	No	No	No	Negative
PH10	70	Yes	No	Female	Primary	No	No	No	Yes	Yes	Yes	No	No	No	No	Negative
PH13	58	Yes	No	Female	Primary	No	Yes	No	Yes	Yes	No	No	No	No	No	Negative
PH14	68	Yes	No	Female	Primary	No	No	No	Yes	Yes	Yes	No	No	No	No	Negative
PH15	57	Yes	No	Female	Primary	Yes	Yes	Yes	Yes	Yes	Yes	Yes	No	No	No	Negative
PH16	63	Yes	No	Female	Primary	No	Yes	Yes	No	Yes	Yes	No	Yes	Yes	No	Negative
PH17	57	Yes	No	Male	Secondary	No	Yes	Yes	Yes	Yes	No	No	Yes	No	No	Negative
PH18	60	Yes	No	Male	Secondary	No	No	No	No	Yes	No	No	Yes	No	No	Positive	Negative	Negative	Negative
PH19	64	Yes	No	Female	Primary	Yes	No	Yes	Yes	Yes	No	No	No	Yes	Yes	Negative
PH20	58	Yes	No	Female	Primary	No	No	No	Yes	Yes	Yes	No	No	No	No	Negative
PH21	55	Yes	No	Male	Secondary	No	Yes	No	No	Yes	No	No	No	Yes	No	Negative
PH22	65	Yes	No	Female	Primary	Yes	Yes	No	Yes	No	No	No	Yes	No	No	Negative
PH25	60	Yes	No	Female	Primary	Yes	No	Yes	Yes	Yes	Yes	No	No	No	No	Positive	Negative	Negative	Negative
PH27	63	Yes	No	Female	Primary	No	No	Yes	Yes	Yes	Yes	No	No	No	No	Negative
PH28	51	Yes	No	Female	Primary	Yes	No	Yes	Yes	Yes	Yes	No	No	No	No	Positive	Negative	Negative	Negative
PH29	60	Yes	No	Female	Primary	Yes	Yes	No	Yes	Yes	No	No	No	No	No	Positive	Negative	Negative	Negative
PH31	74	Yes	No	Male	Primary	No	No	No	Yes	Yes	Yes	No	No	Yes	No	Positive	Negative	Negative	Negative
PH32	54	Yes	No	Female	Primary	Yes	Yes	Yes	Yes	Yes	No	No	No	No	No	Negative
PH33	84	Yes	No	Female	Primary	No	No	No	Yes	Yes	No	No	No	No	No	Negative
PH34	74	Yes	No	Female	Primary	No	No	Yes	Yes	Yes	No	No	Yes	No	No	Negative
PH38	57	Yes	No	Female	Primary	Yes	Yes	Yes	Yes	Yes	Yes	Yes	No	No	No	Negative
PH40	50	Yes	No	Female	Primary	No	Yes	No	Yes	Yes	No	No	No	No	No	Negative
PH41	54	Yes	No	Male	Secondary	Yes	No	No	Yes	Yes	No	No	No	Yes	No	Positive	Negative	Negative	Negative
PH42	63	Yes	No	Male	Primary	No	Yes	No	Yes	Yes	No	No	No	No	No	Negative
PH43	57	Yes	No	Female	Primary	No	Yes	Yes	Yes	No	No	No	No	No	No	Negative
PH44	52	Yes	No	Female	Primary	Yes	No	Yes	Yes	Yes	No	No	No	No	No	Negative
PH45	58	Yes	No	Female	Primary	No	No	No	Yes	Yes	Yes	Yes	No	No	No	Negative
PH46	65	Yes	No	Female	Primary	No	No	No	Yes	Yes	Yes	Yes	No	No	No	Positive	Negative	Negative	Positive
PH48	57	Yes	No	Female	Secondary	Yes	Yes	No	No	Yes	No	No	No	No	No	Negative
PH49	63	Yes	No	Male	Secondary	No	No	No	Yes	Yes	No	No	No	No	No	Negative
PH50	74	Yes	No	Female	Primary	No	No	Yes	Yes	Yes	Yes	No	No	No	No	Negative
PH51	72	Yes	No	Male	Primary	No	No	Yes	Yes	Yes	No	Yes	No	No	No	Positive	Negative	Negative	Negative
PH52	61	Yes	No	Female	Primary	No	No	No	Yes	Yes	No	No	No	No	No	Negative
PH53	52	Yes	No	Male	Professional	No	Yes	No	No	Yes	No	No	No	No	No	Positive	Negative	Negative	Negative
PH54	71	Yes	No	Female	Primary	Yes	Yes	Yes	Yes	Yes	Yes	No	No	No	Yes	Negative
PH55	48	No	Yes	Female	Secondary	Yes	No	Yes	Yes	Yes	No	No	No	No	No	Negative
PH57	70	Yes	No	Male	Primary	No	No	No	Yes	Yes	Yes	Yes	No	No	No	Negative
PH60	62	Yes	No	Female	Secondary	No	Yes	Yes	Yes	Yes	No	No	No	No	No	Negative
PH61	60	Yes	No	Female	Primary	No	Yes	No	Yes	Yes	No	No	No	No	No	Negative
PH62	56	Yes	No	Female	Primary	Yes	Yes	No	Yes	Yes	No	No	No	No	No	Negative
PH63	65	Yes	No	Female	Primary	No	No	Yes	Yes	Yes	No	No	Yes	No	No	Negative
PH64	55	Yes	No	Female	Primary	Yes	Yes	No	Yes	Yes	No	No	Yes	No	No	Negative
PH66	58	Yes	No	Male	Primary	No	Yes	No	Yes	Yes	No	No	No	No	No	Negative
PH67	63	Yes	No	Female	Primary	No	Yes	No	No	Yes	No	No	Yes	No	No	Negative
PH68	64	Yes	No	Female	Primary	No	Yes	No	Yes	Yes	No	No	No	Yes	Yes	Negative
PH69	65	Yes	No	Female	Primary	No	No	Yes	Yes	Yes	Yes	No	No	No	No	Negative
PH70	59	Yes	No	Female	Primary	No	Yes	Yes	Yes	Yes	Yes	No	No	No	No	Negative
PH71	53	Yes	No	Female	Primary	No	Yes	No	Yes	Yes	No	No	No	No	No	Negative
PH73	55	Yes	No	Male	Secondary	No	No	Yes	No	Yes	Yes	No	No	No	No	Negative
PH74	58	Yes	No	Female	Primary	Yes	Yes	No	Yes	Yes	Yes	No	Yes	No	Yes	Positive	Negative	Negative	Negative
PH75	54	Yes	No	Female	Primary	Yes	Yes	Yes	Yes	Yes	No	No	No	No	No	Negative
PH76	53	Yes	No	Female	Primary	No	No	No	No	Yes	Yes	No	Yes	No	Yes	Negative
PH77	75	Yes	No	Female	Primary	No	No	Yes	No	Yes	No	Yes	No	No	No	Negative
PH78	55	Yes	No	Female	Primary	No	Yes	Yes	Yes	Yes	No	No	No	No	No	Negative
PH82	56	Yes	No	Male	Primary	Yes	No	No	Yes	Yes	Yes	No	No	No	No	Negative
JH01	14	No	Yes	Male	Secondary	Yes	Yes	Yes	No	Yes	No	No	No	No	No	Negative
JH02	60	Yes	No	Male	Primary	No	Yes	No	Yes	Yes	No	No	No	No	No	Positive	Negative	Negative	Negative
JH03	42	No	Yes	Male	Secondary	Yes	Yes	Yes	No	Yes	No	No	No	No	No	Negative
JH06	67	Yes	No	Male	Primary	Yes	Yes	No	Yes	Yes	No	No	No	No	No	Negative
JH07	44	No	Yes	Male	Primary	Yes	Yes	Yes	Yes	Yes	No	No	No	No	No	Negative
JH09	51	Yes	No	Male	Primary	Yes	Yes	No	Yes	Yes	No	No	No	No	No	Negative
JH11	60	Yes	No	Male	Primary	Yes	Yes	No	Yes	Yes	No	No	No	Yes	No	Negative
JH12	65	Yes	No	Male	None	No	Yes	Yes	Yes	Yes	No	No	No	No	No	Negative
JH13	35	No	Yes	Female	Secondary	Yes	Yes	No	Yes	Yes	No	No	No	No	No	Negative
JH16	71	Yes	No	Female	None	No	No	No	No	Yes	Yes	No	No	No	Yes	Positive	Negative	Negative	Negative
JH17	34	No	Yes	Male	Primary	Yes	Yes	Yes	Yes	No	No	No	No	No	No	Negative
JH18	29	No	Yes	Male	Primary	Yes	Yes	Yes	Yes	Yes	No	No	No	No	No	Negative
JH20	32	No	Yes	Female	Primary	Yes	Yes	Yes	Yes	Yes	No	No	No	No	No	Negative
GH01	45	No	Yes	Female	Secondary	No	No	No	No	Yes	Yes	No	No	No	Yes	Negative
PH11	ND	ND	ND	ND	ND	ND	ND	ND	ND	ND	ND	ND	ND	ND	ND	Negative
PH12	ND	ND	ND	ND	ND	ND	ND	ND	ND	ND	ND	ND	ND	ND	ND	Negative
PH23	ND	ND	ND	ND	ND	ND	ND	ND	ND	ND	ND	ND	ND	ND	ND	Positive	Negative	Negative	Negative
PH24	ND	ND	ND	ND	ND	ND	ND	ND	ND	ND	ND	ND	ND	ND	ND	Negative
PH26	ND	ND	ND	ND	ND	ND	ND	ND	ND	ND	ND	ND	ND	ND	ND	Negative
PH30	ND	ND	ND	ND	ND	ND	ND	ND	ND	ND	ND	ND	ND	ND	ND	Positive	Negative	Negative	Negative
PH35	ND	ND	ND	ND	ND	ND	ND	ND	ND	ND	ND	ND	ND	ND	ND	Positive	Negative	Negative	Negative
PH36	ND	ND	ND	ND	ND	ND	ND	ND	ND	ND	ND	ND	ND	ND	ND	Negative
PH37	ND	ND	ND	ND	ND	ND	ND	ND	ND	ND	ND	ND	ND	ND	ND	Positive	Negative	Negative	Negative
PH39	ND	ND	ND	ND	ND	ND	ND	ND	ND	ND	ND	ND	ND	ND	ND	Negative
PH47	ND	ND	ND	ND	ND	ND	ND	ND	ND	ND	ND	ND	ND	ND	ND	Negative
PH56	ND	ND	ND	ND	ND	ND	ND	ND	ND	ND	ND	ND	ND	ND	ND	Negative
PH58	ND	ND	ND	ND	ND	ND	ND	ND	ND	ND	ND	ND	ND	ND	ND	Negative
PH59	ND	ND	ND	ND	ND	ND	ND	ND	ND	ND	ND	ND	ND	ND	ND	Negative
PH65	ND	ND	ND	ND	ND	ND	ND	ND	ND	ND	ND	ND	ND	ND	ND	Negative
PH72	ND	ND	ND	ND	ND	ND	ND	ND	ND	ND	ND	ND	ND	ND	ND	Negative
PH79	ND	ND	ND	ND	ND	ND	ND	ND	ND	ND	ND	ND	ND	ND	ND	Negative
PH80	ND	ND	ND	ND	ND	ND	ND	ND	ND	ND	ND	ND	ND	ND	ND	Negative
PH81	ND	ND	ND	ND	ND	ND	ND	ND	ND	ND	ND	ND	ND	ND	ND	Negative
JH04	ND	ND	ND	ND	ND	ND	ND	ND	ND	ND	ND	ND	ND	ND	ND	Negative
JH05	ND	ND	ND	ND	ND	ND	ND	ND	ND	ND	ND	ND	ND	ND	ND	Positive	Negative	Negative	Negative
JH08	ND	ND	ND	ND	ND	ND	ND	ND	ND	ND	ND	ND	ND	ND	ND	Negative
JH10	ND	ND	ND	ND	ND	ND	ND	ND	ND	ND	ND	ND	ND	ND	ND	Negative
JH14	ND	ND	ND	ND	ND	ND	ND	ND	ND	ND	ND	ND	ND	ND	ND	Negative
JH15	ND	ND	ND	ND	ND	ND	ND	ND	ND	ND	ND	ND	ND	ND	ND	Negative
JH19	ND	ND	ND	ND	ND	ND	ND	ND	ND	ND	ND	ND	ND	ND	ND	Negative
GH02	ND	ND	ND	ND	ND	ND	ND	ND	ND	ND	ND	ND	ND	ND	ND	Negative
GH03	ND	ND	ND	ND	ND	ND	ND	ND	ND	ND	ND	ND	ND	ND	ND	Positive	Negative	Negative	Negative
GH04	ND	ND	ND	ND	ND	ND	ND	ND	ND	ND	ND	ND	ND	ND	ND	Negative
GH05	ND	ND	ND	ND	ND	ND	ND	ND	ND	ND	ND	ND	ND	ND	ND	Negative
GH06	ND	ND	ND	ND	ND	ND	ND	ND	ND	ND	ND	ND	ND	ND	ND	Negative
GH07	ND	ND	ND	ND	ND	ND	ND	ND	ND	ND	ND	ND	ND	ND	ND	Negative
GH08	ND	ND	ND	ND	ND	ND	ND	ND	ND	ND	ND	ND	ND	ND	ND	Negative
GH09	ND	ND	ND	ND	ND	ND	ND	ND	ND	ND	ND	ND	ND	ND	ND	Positive	Negative	Negative	Negative
GH10	ND	ND	ND	ND	ND	ND	ND	ND	ND	ND	ND	ND	ND	ND	ND	Negative
GH11	ND	ND	ND	ND	ND	ND	ND	ND	ND	ND	ND	ND	ND	ND	ND	Negative
GH12	ND	ND	ND	ND	ND	ND	ND	ND	ND	ND	ND	ND	ND	ND	ND	Negative

## Sheet: Isolates
Code	Sintoms	Isolates	CPE	CPB	CPB2
PH01	No	PH01.1	No	No	No
		PH01.2	No	No	No
		PH01.3	No	No	No
		PH01.4	No	No	No
PH03	No	PH03.1	No	No	SI
PH07	No	PH07.1	No	No	SI
		PH07.2	No	No	SI
		PH07.3	No	No	No
		PH07.4	No	No	SI
PH18	No	PH18.1	No	No	No
		PH18.2	No	No	No
		PH18.3	No	No	No
		PH18.5	No	No	No
PH23	ND	PH23.1	No	No	No
PH25	Si	PH25.1	No	No	No
		PH25.2	No	No	No
		PH25.3	No	No	No
		PH25.4	No	No	No
PH28	Si	PH28.1	No	No	No
PH29	Si	PH29.1	No	No	No
		PH29.4	No	No	No
PH30	ND	PH30.2	No	No	No
		PH30.4	No	No	No
PH31	No	PH31.1	No	No	No
		PH31.2	No	No	No
		PH31.3	No	No	No
		PH31.4	No	No	No
PH35	ND	PH35.1	No	No	No
PH37	ND	PH37.1	No	No	No
		PH37.2	No	No	No
		PH37.3	No	No	No
		PH37.4	No	No	No
PH41	Si	PH41.2	No	No	No
		PH41.4	No	No	No
PH46	No	PH46.2	No	No	SI
		PH46.3	No	No	SI
PH51	No	PH51.1	No	No	No
PH53	No	PH53.4	No	No	No
PH74	Si	PH74.1	No	No	No
JH02	No	JH02.1	No	No	No
		JH02.4	No	No	No
		JH02.5	No	No	No
JH05	ND	JH05.1	No	No	No
		JH05.2	No	No	No
		JH05.3	No	No	No
		JH05.4	No	No	No
JH16	No	JH16.1	No	No	No
		JH16.2	No	No	No
		JH16.3	No	No	No
		JH16.4	No	No	No
		JH16.5	No	No	No
GH03	ND	GH03.1	No	No	No
		GH03.2	No	No	No
		GH03.3	No	No	No
GH09	ND	GH09.1	No	No	No
		GH09.4	No	No	No
